# Supplementary material for: Decoding Adolescents’ and Parents’ Perspectives of Overeating: A Qualitative Study
Source: Behav Sci (Basel). 2026 Feb 27;16(3):328. doi: 10.3390/bs16030328 (PMC13023448; doi:10.3390/bs16030328)
Supplement: Supplementary file 1 [file behavsci-16-00328-s001.zip]

Archive with 1 entries (1 files):
- behavsci-4077354-supplementary.pdf
